# Supplementary material for: Translating CLEOPATRA into routine practice: National treatment patterns and survival for patients with HER2-positive metastatic breast cancer
Source: Breast. 2026 Jun 27;89:104852. doi: 10.1016/j.breast.2026.104852 (PMC13355192; doi:10.1016/j.breast.2026.104852)
Supplement: Multimedia component 1 [file mmc1.xlsx]

## Sheet: Sheet1
	2012-2021	2012-2014, Pre-CLEOPATRA		2015-2021, Post-CLEOPATRA
	All	Trastuzumab	Other or no anti-HER2	Trastuzumab+pertuzumab	Other anti-HER2	No anti-HER2
n	567	78	20	251	153	65
Sociodemographics
Age, yr
Median	56 (47-68)	54 (43-63)	72 (62-80)	53 (46-64)	55 (46-67)	68 (56-79)
Range	21-96	24-88	36-91	21-82	29-92	42-96
<65	396 (69.8%)	62 (79.5%)	6 (30.0%)	190 (75.7%)	109 (71.2%)	29 (44.6%)
65-74	91 (16.0%)	9 (11.5%)	5 (25.0%)	44 (17.5%)	19 (12.4%)	14 (21.5%)
≥75	80 (14.1%)	7 (9.0%)	9 (45.0%)	17 (6.8%)	25 (16.3%)	22 (33.8%)
Year of first anti-HER2 treatment line
2012-2014	98 (17.3%)	78 (100.0%)	20 (100.0%)	0	0	0
2015-2017	196 (34.6%)	0	0	84 (33.5%)	89 (58.2%)	23 (35.4%)
2018-2021	273 (48.1%)	0	0	167 (66.5%)	64 (41.8%)	42 (64.6%)
Educational attainment*
Compulsary	124 (22.1%)	19 (24.4%)	5 (25.0%)	45 (18.1%)	34 (22.5%)	21 (32.8%)
Secondary	247 (44.0%)	34 (43.6%)	12 (60.0%)	107 (43.1%)	64 (42.4%)	30 (46.9%)
Higher	190 (33.9%)	25 (32.1%)	(n<5)	96 (38.7%)	53 (35.1%)	13 (20.3%)
Missing	6	0	0	(n<5)	(n<5)	(n<5)
Household income
Lowest quintile	142 (25.0%)	19 (24.4%)	13 (65.0%)	48 (19.1%)	34 (22.2%)	28 (43.1%)
Middle 3 quintiles	319 (56.3%)	44 (56.4%)	6 (30.0%)	149 (59.4%)	93 (60.8%)	27 (41.5%)
Highest quintiles	106 (18.7%)	15 (19.2%)	(n<5)	54 (21.5%)	26 (17.0%)	10 (15.4%)
General health
Comorbidities
Cardiovascular disease	152 (26.8%)	18 (23.1%)	10 (50.0%)	56 (22.3%)	34 (22.2%)	34 (52.3%)
COPD	23 (4.1%)	(n<5)	0	5 (2.0%)	7 (4.6%)	9 (13.8%)
Dementia	(n<5)	0	(n<5)	0	0	(n<5)
Diabetes	44 (7.8%)	(n<5)	(n<5)	16 (6.4%)	11 (7.2%)	10 (15.4%)
Kidney failure	16 (2.8%)	0	(n<5)	(n<5)	8 (5.2%)	(n<5)
PRI>0	97 (17.1%)	9 (11.5%)	6 (30.0%)	31 (12.4%)	24 (15.7%)	27 (41.5%)
Polypharmacy (8+ different medications in the year before first treatment cycle)	355 (62.6%)	46 (59.0%)	10 (50.0%)	144 (57.4%)	107 (69.9%)	48 (73.8%)
Number of hospital contacts for non-cancer diagnoses in the year before 1st treatment cycle
0	195 (34.4%)	35 (44.9%)	(n<5)	94 (37.5%)	51 (33.3%)	11 (16.9%)
1-2	217 (38.3%)	29 (37.2%)	6 (30.0%)	106 (42.2%)	57 (37.3%)	19 (29.2%)
3+	155 (27.3%)	14 (17.9%)	10 (50.0%)	51 (20.3%)	45 (29.4%)	35 (53.8%)
Clinical cancer characteristics
Hormone receptor positive	346 (61.0%)	50 (64.1%)	12 (60.0%)	147 (58.6%)	95 (62.1%)	42 (64.6%)
Progressed to metastasis	356 (62.8%)	31 (39.7%)	12 (60.0%)	139 (55.4%)	120 (78.4%)	54 (83.1%)
Curative treatment
No	314 (55.4%)	54 (69.2%)	10 (50.0%)	150 (59.8%)	74 (48.4%)	26 (40.0%)
Yes	253 (44.6%)	24 (30.8%)	10 (50.0%)	101 (40.2%)	79 (51.6%)	39 (60.0%)
Anthracycline**	214 (84.6%)	20 (83.3%)	7 (70.0%)	87 (86.1%)	65 (82.3%)	35 (89.7%)
Endocrine therapy***	135 (84.9%)	6 (37.5%)	7 (87.5%)	57 (95.0%)	35 (72.9%)	30 (111.1%)
Taxane**	219 (86.6%)	21 (87.5%)	5 (50.0%)	99 (98.0%)	66 (83.5%)	28 (71.8%)
Trastuzumab**	207 (81.8%)	21 (87.5%)	(n<5)	89 (88.1%)	64 (81.0%)	30 (76.9%)
First line treatment	485 (85.5%)	78 (100.0%)	(n<5)	251 (100.0%)	153 (100.0%)	0
Trastuzumab****	218 (44.9%)	78 (100.0%)	0	0	140 (91.5%)	0
Trastuzumab+pertuzumab****	252 (52.0%)	0	(n<5)	251 (100.0%)	0	0
Trastuzumab emtansine****	8 (1.6%)	0	(n<5)	0	7 (4.6%)	0
Trastuzumab deruxtecan****	0	0	0	0	0	0
Trastuzumab+lapatinib****	0	0	0	0	0	0
Lapatinib****	7 (1.4%)	0	(n<5)	0	6 (3.9%)	0
Second line treatment*	207 (38.5%)	32 (45.1%)	(n<5)	119 (48.0%)	54 (40.6%)	0
Trastuzumab****	49 (23.7%)	0	(n<5)	46 (38.7%)	(n<5)	0
Trastuzumab+pertuzumab****	61 (29.5%)	19 (59.4%)	0	0	42 (77.8%)	0
Trastuzumab emtansine****	74 (35.7%)	6 (18.8%)	0	62 (52.1%)	6 (11.1%)	0
Trastuzumab deruxtecan****	7 (3.4%)	(n<5)	0	5 (4.2%)	(n<5)	0
Trastuzumab+lapatinib****	(n<5)	(n<5)	0	(n<5)	0	0
Lapatinib****	12 (5.8%)	(n<5)	0	(n<5)	(n<5)	0
Unspecified*****	30	7	0	(n<5)	20	0
CLEOPATRA ineligible******	417 (73.5%)	50 (64.1%)	19 (95.0%)	146 (58.2%)	139 (90.8%)	63 (96.9%)
*Proportion of non-missing values
**Proportion of curatively treated. More than one type of treatment may have been given.
***Proportion of curatively treated with hormone receptor positive disease. More than one type of treatment may have been given.
***Proportion of patients who received anti-HER2 therapy in this treatment line.
*****These patients are registered with a code for "Medical treatment against cancer" with no further specification. This could represent anti-HER2 therapy, chemotherapy, endocrine therapy, or zoledronic acid, so we treat it as missing information on second line therapy.
******Meeting at least one of CLEOPATRA exclusion criteria
