# Supplementary material for: Translating CLEOPATRA into routine practice: National treatment patterns and survival for patients with HER2-positive metastatic breast cancer
Source: Breast. 2026 Jun 27;89:104852. doi: 10.1016/j.breast.2026.104852 (PMC13355192; doi:10.1016/j.breast.2026.104852)
Supplement: Multimedia component 2 [file mmc2.xlsx]

## Sheet: Sheet1
	2012-2021	2012-2014, Pre-CLEOPATRA	2015-2021, Post-CLEOPATRA
n	329	78	251
CLEOPATRA inclusion criteria
Chemotherapy concomitantly with first anti-HER2 treatment line	281 (85.4%)	58 (74.4%)	223 (88.8%)
CLEOPATRA exclusion criteria
Any metastatic treatment before 1st treatment cycle, except 1 hormone treatment line	35 (10.6%)	14 (17.9%)	21 (8.4%)
Any anti-HER2 therapy in any setting except (neo-)adjuvant trastuzumab	69 (21.0%)	0	69 (27.5%)
Systemic anticancer therapy, except hormone therapy, with <12 months from completion to metastatic diagnosis	106 (32.2%)	27 (34.6%)	79 (31.5%)
History of persistent grade 2+ hematologic toxicity from previous adjuvant therapy
Current peripheral neuropathy of NCI-CTCAE, Version 3.0, Grade ≥ 3	(n<5)	(n<5)	0
History of other malignancy within the last 5 years, except for carcinoma in situ of the cervix or basal cell carcinoma	0	0	0
Brain metastasis	26 (7.9%)	7 (9.0%)	19 (7.6%)
History of exposure to high cumulative dose of anthracyclines	16 (4.9%)	8 (10.3%)	8 (3.2%)
Severe hypertension or unstable angina	10 (3.0%)	(n<5)	8 (3.2%)
Congestive heart failure or arrhythmia requiring treatment	23 (7.0%)	5 (6.4%)	18 (7.2%)
Myocardial infarction within 6 months of inclusion	0	0	0
History of LVEF decline to below 50% during or after prior trastuzumab neo-adjuvant or adjuvant therapy
Current dyspnoea	5 (1.5%)	0	5 (2.0%)
Inadequate organ function
Current severe, systemic disease (e.g., clinically significant cardiovascular, pulmonary, or metabolic disease; wound healing disorders; ulcers; or bone fractures)	12 (3.6%)	(n<5)	11 (4.4%)
Major surgical procedure or significant traumatic injury within 28 days prior to study treatment start or anticipation of the need for major surgery during the course of study treatment
Pregnant	0	0	0
History of receiving any investigational treatment within 28 days of inclusion
Current known infection with HIV, hepatitis B or C	(n<5)	(n<5)	0
Receipt of IV antibiotics for infection within 14 days of inclusion	(n<5)	0	(n<5)
Current chronic treatment with systemic corticosteroids	11 (3.3%)	0	11 (4.4%)
Known hypersensitivity to any of the studied drugs
Assessed by the investigator to be unable or unwilling to comply with the requirements of the protocol	0	0	0
Any exclusion criteria	183 (55.6%)	43 (55.1%)	140 (55.8%)
Total CLEOPATRA ineligible*	196 (59.6%)	50 (64.1%)	146 (58.2%)
*Any inclusion criteria or lack of concomitant chemotherapy
